# Supplementary material for: Oral administration of live combined Bacillus subtilis and Enterococcus faecium alleviates colonic oxidative stress and inflammation in osteoarthritic rats by improving fecal microbiome metabolism and enhancing the colonic barrier
Source: Front Microbiol. 2022 Nov 10;13:1005842. doi: 10.3389/fmicb.2022.1005842 (PMC9686382; doi:10.3389/fmicb.2022.1005842)
Supplement: Supplementary file 1 [file Data_Sheet_1.ZIP]

Archive with 175 entries (159 files):
- raw data/
- __MACOSX/._raw data
- raw data/ΦíÑσààΦí¿/
- __MACOSX/raw data/._ΦíÑσààΦí¿
- raw data/Immunofluorescence/
- __MACOSX/raw data/._Immunofluorescence
- raw data/western blot/
- __MACOSX/raw data/._western blot
- raw data/.DS_Store
- __MACOSX/raw data/._.DS_Store
- raw data/mRNA expression levels of MUC2/
- __MACOSX/raw data/._mRNA expression levels of MUC2
- raw data/ELISA raw data/
- __MACOSX/raw data/._ELISA raw data
- raw data/.~ta availability statement.docx
- __MACOSX/raw data/._.~ta availability statement.docx
- raw data/H.E staning/
- __MACOSX/raw data/._H.E staning
- raw data/Immunohistochemistry/
- __MACOSX/raw data/._Immunohistochemistry
- raw data/ΦíÑσààΦí¿/.DS_Store
- __MACOSX/raw data/ΦíÑσààΦí¿/._.DS_Store
- raw data/ΦíÑσààΦí¿/Supplemental Table 2.xlsx
- __MACOSX/raw data/ΦíÑσààΦí¿/._Supplemental Table 2.xlsx
- raw data/ΦíÑσààΦí¿/Supplement Table 1.xlsx
- __MACOSX/raw data/ΦíÑσààΦí¿/._Supplement Table 1.xlsx
- raw data/ΦíÑσààΦí¿/Supplement Table 3.xlsx
- __MACOSX/raw data/ΦíÑσààΦí¿/._Supplement Table 3.xlsx
- raw data/Immunofluorescence/.DS_Store
- __MACOSX/raw data/Immunofluorescence/._.DS_Store
- raw data/Immunofluorescence/OA NRF2 red_157.8xNrf2 entering the nucleus.tif
- __MACOSX/raw data/Immunofluorescence/._OA NRF2 red_157.8xNrf2 entering the nucleus.tif
- raw data/Immunofluorescence/CON NRF2 red_40.0x.tif
- __MACOSX/raw data/Immunofluorescence/._CON NRF2 red_40.0x.tif
- raw data/Immunofluorescence/TREAT NRF2 red_157.8xNrf2 entering the nucleus.tif
- __MACOSX/raw data/Immunofluorescence/._TREAT NRF2 red_157.8xNrf2 entering the nucleus.tif
- raw data/Immunofluorescence/CON NRF2 red_157.8xNrf2 entering the nucleus.tif
- __MACOSX/raw data/Immunofluorescence/._CON NRF2 red_157.8xNrf2 entering the nucleus.tif
- raw data/Immunofluorescence/Immunofluorescence.pzfx
- __MACOSX/raw data/Immunofluorescence/._Immunofluorescence.pzfx
- raw data/Immunofluorescence/Immunofluorescence raw data.xlsx
- __MACOSX/raw data/Immunofluorescence/._Immunofluorescence raw data.xlsx
- raw data/Immunofluorescence/OA NRF2 red_40.0x.tif
- __MACOSX/raw data/Immunofluorescence/._OA NRF2 red_40.0x.tif
- raw data/Immunofluorescence/TREAT NRF2 red_40.0x.tif
- __MACOSX/raw data/Immunofluorescence/._TREAT NRF2 red_40.0x.tif
- raw data/western blot/.DS_Store
- __MACOSX/raw data/western blot/._.DS_Store
- raw data/western blot/Gpx4/
- __MACOSX/raw data/western blot/._Gpx4
- raw data/western blot/Bax/
- __MACOSX/raw data/western blot/._Bax
- raw data/western blot/HO-1/
- __MACOSX/raw data/western blot/._HO-1
- raw data/western blot/Keap1/
- __MACOSX/raw data/western blot/._Keap1
- raw data/western blot/Nrf2/
- __MACOSX/raw data/western blot/._Nrf2
- raw data/western blot/├ƒ-actin/
- __MACOSX/raw data/western blot/._├ƒ-actin
- raw data/mRNA expression levels of MUC2/MUC2 raw data.xlsx
- __MACOSX/raw data/mRNA expression levels of MUC2/._MUC2 raw data.xlsx
- raw data/mRNA expression levels of MUC2/.DS_Store
- __MACOSX/raw data/mRNA expression levels of MUC2/._.DS_Store
- raw data/mRNA expression levels of MUC2/MUC2.pzfx
- __MACOSX/raw data/mRNA expression levels of MUC2/._MUC2.pzfx
- raw data/ELISA raw data/.DS_Store
- __MACOSX/raw data/ELISA raw data/._.DS_Store
- raw data/ELISA raw data/ELISA.pzfx
- __MACOSX/raw data/ELISA raw data/._ELISA.pzfx
- raw data/ELISA raw data/ELISA raw data.xlsx
- __MACOSX/raw data/ELISA raw data/._ELISA raw data.xlsx
- raw data/H.E staning/.DS_Store
- __MACOSX/raw data/H.E staning/._.DS_Store
- raw data/H.E staning/TREAT.jpg
- __MACOSX/raw data/H.E staning/._TREAT.jpg
- raw data/H.E staning/CON.jpg
- __MACOSX/raw data/H.E staning/._CON.jpg
- raw data/H.E staning/OA.jpg
- __MACOSX/raw data/H.E staning/._OA.jpg
- raw data/Immunohistochemistry/Occludin/
- __MACOSX/raw data/Immunohistochemistry/._Occludin
- raw data/Immunohistochemistry/.DS_Store
- __MACOSX/raw data/Immunohistochemistry/._.DS_Store
- raw data/Immunohistochemistry/Immunohistochemistry.pzfx
- __MACOSX/raw data/Immunohistochemistry/._Immunohistochemistry.pzfx
- raw data/Immunohistochemistry/ZO-1/
- __MACOSX/raw data/Immunohistochemistry/._ZO-1
- raw data/Immunohistochemistry/Immunohistochemistry raw data.xlsx
- __MACOSX/raw data/Immunohistochemistry/._Immunohistochemistry raw data.xlsx
- raw data/western blot/Gpx4/.DS_Store
- __MACOSX/raw data/western blot/Gpx4/._.DS_Store
- raw data/western blot/Gpx4/Gpx4,1.tif
- __MACOSX/raw data/western blot/Gpx4/._Gpx4,1.tif
- raw data/western blot/Gpx4/Gpx4,2.tif
- __MACOSX/raw data/western blot/Gpx4/._Gpx4,2.tif
- raw data/western blot/Gpx4/Gpx4,3.tif
- __MACOSX/raw data/western blot/Gpx4/._Gpx4,3.tif
- raw data/western blot/Gpx4/Untitled.pzfx
- __MACOSX/raw data/western blot/Gpx4/._Untitled.pzfx
- raw data/western blot/Gpx4/Gpx4.xlsx
- __MACOSX/raw data/western blot/Gpx4/._Gpx4.xlsx
- raw data/western blot/Bax/.DS_Store
- __MACOSX/raw data/western blot/Bax/._.DS_Store
- raw data/western blot/Bax/Bax.xlsx
- __MACOSX/raw data/western blot/Bax/._Bax.xlsx
- raw data/western blot/Bax/Bax,1.tif
- __MACOSX/raw data/western blot/Bax/._Bax,1.tif
- raw data/western blot/Bax/Bax,2.tif
- __MACOSX/raw data/western blot/Bax/._Bax,2.tif
- raw data/western blot/Bax/Bax,3.tif
- __MACOSX/raw data/western blot/Bax/._Bax,3.tif
- raw data/western blot/Bax/Untitled.pzfx
- __MACOSX/raw data/western blot/Bax/._Untitled.pzfx
- raw data/western blot/HO-1/.DS_Store
- __MACOSX/raw data/western blot/HO-1/._.DS_Store
- raw data/western blot/HO-1/HO-1,2.tif
- __MACOSX/raw data/western blot/HO-1/._HO-1,2.tif
- raw data/western blot/HO-1/HO-1,3.tif
- __MACOSX/raw data/western blot/HO-1/._HO-1,3.tif
- raw data/western blot/HO-1/HO-1,1.tif
- __MACOSX/raw data/western blot/HO-1/._HO-1,1.tif
- raw data/western blot/HO-1/Untitled.pzfx
- __MACOSX/raw data/western blot/HO-1/._Untitled.pzfx
- raw data/western blot/HO-1/HO-1.xlsx
- __MACOSX/raw data/western blot/HO-1/._HO-1.xlsx
- raw data/western blot/Keap1/.DS_Store
- __MACOSX/raw data/western blot/Keap1/._.DS_Store
- raw data/western blot/Keap1/Keap1,3.tif
- __MACOSX/raw data/western blot/Keap1/._Keap1,3.tif
- raw data/western blot/Keap1/Keap1,2.tif
- __MACOSX/raw data/western blot/Keap1/._Keap1,2.tif
- raw data/western blot/Keap1/Keap1,1.tif
- __MACOSX/raw data/western blot/Keap1/._Keap1,1.tif
- raw data/western blot/Keap1/Keap1.xlsx
- __MACOSX/raw data/western blot/Keap1/._Keap1.xlsx
- raw data/western blot/Keap1/Untitled.pzfx
- __MACOSX/raw data/western blot/Keap1/._Untitled.pzfx
- raw data/western blot/Nrf2/.DS_Store
- __MACOSX/raw data/western blot/Nrf2/._.DS_Store
- raw data/western blot/Nrf2/Nrf2,2.tif
- __MACOSX/raw data/western blot/Nrf2/._Nrf2,2.tif
- raw data/western blot/Nrf2/Nrf2,3.tif
- __MACOSX/raw data/western blot/Nrf2/._Nrf2,3.tif
- raw data/western blot/Nrf2/Nrf2,1.tif
- __MACOSX/raw data/western blot/Nrf2/._Nrf2,1.tif
- raw data/western blot/Nrf2/Nrf2.xlsx
- __MACOSX/raw data/western blot/Nrf2/._Nrf2.xlsx
- raw data/western blot/Nrf2/Untitled.pzfx
- __MACOSX/raw data/western blot/Nrf2/._Untitled.pzfx
- raw data/western blot/├ƒ-actin/.DS_Store
- __MACOSX/raw data/western blot/├ƒ-actin/._.DS_Store
- raw data/western blot/├ƒ-actin/├ƒ-actin.xlsx
- __MACOSX/raw data/western blot/├ƒ-actin/._├ƒ-actin.xlsx
- raw data/western blot/├ƒ-actin/├ƒ-actin2.tif
- __MACOSX/raw data/western blot/├ƒ-actin/._├ƒ-actin2.tif
- raw data/western blot/├ƒ-actin/├ƒ-actin3.tif
- __MACOSX/raw data/western blot/├ƒ-actin/._├ƒ-actin3.tif
- raw data/western blot/├ƒ-actin/├ƒ-actin1.tif
- __MACOSX/raw data/western blot/├ƒ-actin/._├ƒ-actin1.tif
- raw data/Immunohistochemistry/Occludin/CON Occludin 100.jpg
- __MACOSX/raw data/Immunohistochemistry/Occludin/._CON Occludin 100.jpg
- raw data/Immunohistochemistry/Occludin/.DS_Store
- __MACOSX/raw data/Immunohistochemistry/Occludin/._.DS_Store
- raw data/Immunohistochemistry/Occludin/TREAT Occludin 100.jpg
- __MACOSX/raw data/Immunohistochemistry/Occludin/._TREAT Occludin 100.jpg
- raw data/Immunohistochemistry/Occludin/OA Occludin 100.jpg
- __MACOSX/raw data/Immunohistochemistry/Occludin/._OA Occludin 100.jpg
- raw data/Immunohistochemistry/ZO-1/.DS_Store
- __MACOSX/raw data/Immunohistochemistry/ZO-1/._.DS_Store
- raw data/Immunohistochemistry/ZO-1/TREAT ZO-1 100.jpg
- __MACOSX/raw data/Immunohistochemistry/ZO-1/._TREAT ZO-1 100.jpg
- raw data/Immunohistochemistry/ZO-1/CON ZO-1 100.jpg
- __MACOSX/raw data/Immunohistochemistry/ZO-1/._CON ZO-1 100.jpg
- raw data/Immunohistochemistry/ZO-1/OA ZO-1 100.jpg
