# Supplementary material for: Oral administration of live combined Bacillus subtilis and Enterococcus faecium alleviates colonic oxidative stress and inflammation in osteoarthritic rats by improving fecal microbiome metabolism and enhancing the colonic barrier
Source: Front Microbiol. 2022 Nov 10;13:1005842. doi: 10.3389/fmicb.2022.1005842 (PMC9686382; doi:10.3389/fmicb.2022.1005842)
Supplement: Supplementary file 1 [file Data_Sheet_1.ZIP › raw data/ΦíÑσààΦí¿/Supplemental Table 2.xlsx]

## Sheet: Sheet1
Supplemental Table 2. Taxonomic annotation
Sample	phylum	class	order	family	genus
CON 1	4	7	256	452	226
CON 2	8	3	506	434	307
CON 3	3	1	136	255	173
OA 1	5	3	665	959	373
OA 2	5	4	1198	1058	419
OA 3	5	6	377	501	212
TREAT 1	16	14	664	1444	327
TREAT 2	8	6	379	1378	260
TREAT 3	4	1	393	760	278
TOTAL	58	45	4574	7241	2575
