# Supplementary material for: Oral administration of live combined Bacillus subtilis and Enterococcus faecium alleviates colonic oxidative stress and inflammation in osteoarthritic rats by improving fecal microbiome metabolism and enhancing the colonic barrier
Source: Front Microbiol. 2022 Nov 10;13:1005842. doi: 10.3389/fmicb.2022.1005842 (PMC9686382; doi:10.3389/fmicb.2022.1005842)
Supplement: Supplementary file 1 [file Data_Sheet_1.ZIP › raw data/ΦíÑσààΦí¿/Supplement Table 1.xlsx]

## Sheet: 每样本测序量统计表
Sample sequence number
Sample	Input	Filtered	Denoised	Merged	Nonchimeric	Nonsingleton
CON1	102247	95927	93611	87046	59215	58792
CON2	95421	90202	87505	81987	58712	58162
CON3	90626	84594	83065	79909	61606	61429
OA1	79150	74272	71133	60777	44143	42893
OA2	78521	74029	69690	56064	40646	38980
OA3	102199	96358	93776	87412	61644	61217
TREAT1	90508	84819	81631	69570	42473	40909
TREAT2	103168	96018	92987	82812	59014	58043
TREAT3	88463	82095	79447	71340	52734	52039
total	830303	778314	752845	676917	480187	472464
Noted: Sample is the ID of the sample; Input is the sequence number that can match forward and reverse primers simultaneously in the original data; Filtered is the number of data after removing low-quality sequences; Denoised refers to the number of sequence data after denoising; Merged was the sequence number after splicing; nonchimeric was the sequence number after removing chimera, which was h…
