# Supplementary material for: Oral administration of live combined Bacillus subtilis and Enterococcus faecium alleviates colonic oxidative stress and inflammation in osteoarthritic rats by improving fecal microbiome metabolism and enhancing the colonic barrier
Source: Front Microbiol. 2022 Nov 10;13:1005842. doi: 10.3389/fmicb.2022.1005842 (PMC9686382; doi:10.3389/fmicb.2022.1005842)
Supplement: Supplementary file 1 [file Data_Sheet_1.ZIP › raw data/ΦíÑσààΦí¿/Supplement Table 3.xlsx]

## Sheet: Sheet1
Detailed metabolites
	Name	adduct	m/z	rt(s)
Negative	(S)-Equol	(M-H)-	241.087	37.4465
	1-Oleoyl-L-.alpha.-lysophosphatidic acid	(M+CH3COO)-	495.271	156.011
	1,2-Distearoyl-sn-glycerol 3-phosphate	(M-H)-	703.513	128.093
	1,3-Dipropyl-8-cyclopentylxanthine [DPCPX]	(M-H)-	303.175	272.33
	1,3,5(10)-Estratrien-3,17.beta.-diol 17-glucosiduronate	(M-H)-	447.205	123.531
	13-OxoODE	(M-H)-	293.212	51.9595
	15-keto-PGE1	(M-H2O-H)-	333.212	58.643
	16-Hydroxypalmitic acid	(M-H)-	271.228	76.348
	17.beta.-Estradiol 3-.beta.-D-glucuronide	(M+K-2H)-	485.151	360.986
	2-Dehydro-3-deoxy-D-gluconate	(M-H)-	177.04	323.488
	2-Hydroxy-3-methylbutyric acid	(M-H)-	117.055	269.409
	2-hydroxy-butanoic acid	(M-H)-	103.04	194.425
	2-keto-D-Gluconic acid	(M-H2O-H)-	175.024	374.914
	2-Methyl-3-hydroxybutyric acid	(M-H)-	117.055	247.089
	2-Methylbenzoic acid	(M-H)-	135.045	37.585
	2-Oxoadipic acid	(M-H2O-H)-	141.017	336.262
	2'-Deoxy-D-ribose	(M-H)-	133.05	107.29
	2'-Deoxyuridine	(M-H)-	227.067	110.92
	2E-Eicosenoic acid	(M-H)-	309.28	41.511
	3-(3-Hydroxyphenyl)propanoic acid	(M-H)-	165.055	160.314
	3-Hydorxy-3-methylglutaric acid	(M-H)-	161.045	365.507
	3-Hydroxycapric acid	(M+K-2H)-	225.088	295.209
	3-Phenylpropanoic acid	(M-H)-	149.061	102.731
	3,3-Dimethylglutaric acid	(M-H)-	159.066	86.0675
	3'-O-Methylinosine	(M-H)-	281.089	192.45
	3b-Hydroxy-5-cholenoic acid	(M-H)-	373.274	60.114
	4-Hydroxycinnamic acid	(M-H)-	163.04	173.245
	4-Hydroxyphenylpyruvate	(M-H)-	179.035	113.225
	4-Pyridoxic acid	(M-H)-	182.046	43.0605
	6k-PGF1alpha-d4	(M-H)-	373.259	194.274
	9,10-DiHOME	(M-H)-	313.239	96.4975
	9R,10S-EpOME	(M-H)-	295.228	178.368
	Acamprosate	(M-H)-	180.031	52.1715
	Acetyl-DL-Leucine	(M-H)-	172.098	197.487
	Adynerin	(M-H)-	515.304	51.269
	all cis-(6,9,12)-Linolenic acid	(M-H)-	277.217	45.9175
	Allantoin	(M-H)-	157.035	282.636
	alpha-D-Galactose 1-phosphate	(M-H2O-H)-	241.018	336.471
	Alpha-D-Glucose	(M-H)-	179.057	305.029
	alpha,alpha-Trehalose	(M-H2O-H)-	323.098	397.19
	Arachidonic Acid (peroxide free)	(M-H)-	303.232	97.9465
	Azelaic acid	(M-H)-	187.098	349.92
	beta-Octylglucoside	(M+K-2H)-	329.138	204.01
	Bisindolylmaleimide I	(M-H)-	411.184	30.271
	Capric acid	(M-H)-	171.139	53.549
	Caproic acid	(M-H)-	115.076	19.057
	Chenodeoxycholate	(M+CH3COO)-	451.306	169.649
	Cholesterol 3-sulfate	(M-H)-	465.305	26.4385
	Cholesteryl sulfate	(2M-H)-	931.616	26.9545
	Cholic acid	(M-H)-	407.28	230.421
	cis-9-Palmitoleic acid	(M-H)-	253.217	45.9195
	D-Aspartic acid	(M-H)-	132.03	413.801
	D-Fructose	(M-H)-	179.056	263.277
	D-Galactarate	(M-H2O-H)-	191.02	310.397
	D-galacturonic acid	(M-H)-	193.035	357.127
	D-gluconate	(M+CH3COO)-	255.072	295.351
	D-Lactose	(M-H)-	341.107	265.711
	D-Lyxose	(M-H)-	149.045	214.167
	D-Maltose	(M+CH3COO)-	401.13	411.152
	D-Mannose 1-phosphate	(M-H2O-H)-	241.012	403.418
	D-Quinovose	(M+CH3COO)-	223.082	250.259
	D-Ribose	(M+CH3COO)-	209.067	288.41
	D-Sorbitol	(M-H2O-H)-	163.061	178.728
	Deoxycholic acid	(M-H)-	391.285	141.595
	Deoxyinosine	(M-H)-	251.079	179.732
	Deoxythymidine 5'-phosphate (dTMP)	(M-H)-	321.05	418.715
	Dihydrothymine	(M+CH3COO)-	187.072	316.053
	Dihydroxyacetone	(M-H)-	89.0241	102.133
	DL-3-Phenyllactic acid	(M-H)-	165.056	116.823
	DL-lactate	(M-H)-	89.0243	263.85
	DL-Mandelic acid	(M-H)-	151.04	204.734
	Docosatrienoic Acid	(M-H)-	333.279	40.8545
	Eicosapentaenoic Acid	(M+K-2H)-	339.181	313.663
	Formylanthranilic acid	(M-H)-	164.035	64.4155
	Galactinol	(2M-H)-	683.227	388.898
	Galactonic acid	(M+CH3COO)-	255.072	308.219
	Gamma-Glutamylcysteine	(M-H)-	249.061	126.585
	gamma-L-Glutamyl-L-phenylalanine	(M-H)-	293.113	348.596
	gamma-L-Glutamyl-L-valine	(M-H)-	245.114	318.534
	Genistein	(M-H)-	269.046	40.237
	Gentisic acid	(M-H)-	153.019	70.945
	Glutaric acid	(M-H)-	131.035	377.007
	Glycocholic acid	(M-H)-	464.299	238.17
	Glycolithocholic acid	(M-H)-	432.311	169.004
	Glycyl-L-leucine	(M-H)-	187.109	288.298
	Hippuric acid	(M-H)-	178.051	193.794
	Homoveratric acid	(M-H)-	195.066	153.109
	Hydroxyisocaproic acid	(M-H)-	131.071	130.937
	Indolelactic acid	(M-H)-	204.067	149.828
	Indoxyl sulfate	(M-H)-	212.004	30.33
	Inosine	(M-H)-	267.074	216.498
	Isobutyric acid	(M-H)-	87.0452	136.017
	ketoisocaproic acid	(M-H)-	129.055	143.33
	Kynurenic acid	(M-H)-	188.035	185.959
	L-Arabinose	(M-H)-	149.045	132.742
	L-Ascorbic acid	(M+CH3COO)-	235.046	413.605
	L-Asparagine	(M-H)-	131.046	354.108
	L-Fucose	(M-H)-	163.061	131.144
	L-Galactono-1,4-lactone	(M+CH3COO)-	237.149	219.54
	L-Glutamine	(M-H)-	145.062	380.696
	L-Gulonic gamma-lactone	(M+CH3COO)-	237.061	116.605
	L-Kynurenine	(M+Na-2H)-	229.063	191.585
	L-Leucine	(M-H)-	130.087	274.498
	L-Phenylalanine	(M-H)-	164.072	262.952
	L-phenylalanyl-L-proline	(M-H)-	261.124	240.504
	L-Proline	(M-H)-	114.056	312.32
	L-Rhamnose	(M-H)-	163.061	221.173
	L-Saccharopine	(M-H)-	275.122	304.758
	L-Tryptophan	(M-H)-	203.083	259.106
	Linoleic acid	(M-H)-	279.233	44.063
	Lithocholic acid	(M-H)-	375.29	81.171
	m-Chlorohippuric acid	M-	213.017	165.608
	Maltotriose	(M-H)-	503.162	459.429
	Manumycin A	(M-H)-	549.254	26.975
	Methylmalonic acid	(M-H)-	117.019	136.749
	Mevalonic acid	(M+CH3COO)-	207.087	111.634
	Monomethyl glutaric acid	(M+Na-2H)-	167.035	101.059
	Muramic acid	(M+CH3COO)-	310.114	257.892
	Myristic acid	(M-H)-	227.202	48.415
	N-Acetyl-DL-methionine	(M-H)-	190.054	202.54
	N-Acetyl-L-alanine	(M-H)-	130.051	293.358
	N-Acetyl-L-aspartic acid	(M-H)-	174.041	400.641
	N-Acetyl-L-glutamate	(M-H)-	188.057	319.98
	N-Acetyl-L-phenylalanine	(M-H)-	206.082	177.466
	N-Acetylaspartate	(M-H)-	174.04	312.185
	Nicotinate	(M-H)-	122.025	225.69
	Nname,cis-9,10-Epoxystearic acid	(M-H)-	297.244	55.903
	Norethindrone Acetate	(M-H)-	339.2	28.296
	O-Phospho-L-threonine	M-	199.025	54.6375
	Oleic acid	(M-H)-	281.248	99.1095
	Oxypurinol	(2M-H)-	303.059	219.554
	Palmitic acid	(M-H)-	255.233	46.225
	Pantetheine	(M-H)-	277.119	106.08
	Pantothenate	(M-H)-	218.104	280.358
	Pentadecanoic Acid	(M-H)-	241.217	47.2035
	PGF3a	(M-H)-	351.221	46.492
	Phenacemide	(M-H)-	177.066	327.916
	Phenylpyruvate	(M-H)-	163.04	54.329
	Pimelic acid	(M-H)-	159.066	293.846
	Prunasin	(M+NH4-2H)-	311.125	313.801
	Pseudouridine	(M-H)-	243.062	243.111
	Pyruvaldehyde	(M+CH3COO)-	131.035	214.636
	Quadrone	(M-H)-	247.134	124.611
	Ramipril	(M-H)-	415.215	38.0635
	Ribitol	(M-H2O-H)-	133.05	257.216
	Salicylic acid	(M-H)-	137.024	182.422
	Scytalone	(M-H)-	193.053	35.032
	Succinate	(M-H)-	117.019	395.644
	Succinic acid	(M+CH3COO)-	177.041	104.05
	Taurine	(M-H)-	124.007	295.962
	Taurochenodeoxycholate	(M-H)-	498.288	122.845
	Taurocholate	(M-H)-	514.284	203.21
	Taurolithocholic acid	(M-H)-	482.293	70.446
	Tetrahydrocorticosterone	(M-H)-	349.238	68.2505
	Thymidine	(M-H)-	241.083	96.6585
	Thymine	(M-H)-	125.035	74.1545
	Tridecanoic acid (Tridecylic acid)	(M-H)-	213.186	49.1825
	Undecanoic Acid	(M-H)-	185.154	3.8785
	Uracil	(M-H)-	111.02	84.837
	Uric acid	(M-H)-	167.021	328.736
	Uridine	(M-H)-	243.062	157.857
	Vanillic acid	(M-H)-	167.035	172.797
	Xanthine	(M-H)-	151.026	220.003
Positive	.alpha.-D-(+)-Talose	(M+NH4)+	198.096	304.459
	.alpha.-L-Glu-L-Asp	M+	262.077	253.144
	.beta.-Homoproline	(M+H)+	130.085	65.5325
	(3-Carboxypropyl)trimethylammonium cation	M+	146.116	395.618
	1-Aminocyclopropanecarboxylic acid	(M+H-H2O)+	84.0435	405.303
	1-Methyladenosine	(M+H)+	282.119	202.559
	1-Methylhistamine	(M+H)+	126.101	332.592
	1-Methylhistidine	(M+CH3COO+2H)+	230.117	193.637
	1-Oleoyl-sn-glycero-3-phosphocholine	(M+H)+	522.355	190.655
	1-Palmitoyl-2-hydroxy-sn-glycero-3-phosphoethanolamine	(M+H)+	454.29	171.31
	1-Palmitoyl-sn-glycero-3-phosphocholine	(M+H)+	496.339	193.603
	1-Stearoyl-2-hydroxy-sn-glycero-3-phosphocholine	(M+H)+	524.37	189.937
	1-Stearoyl-2-hydroxy-sn-glycero-3-phosphoethanolamine	(M+H)+	482.325	196.169
	1-Stearoyl-2-oleoyl-sn-glycerol 3-phosphocholine (SOPC)	(M+H-H2O)+	770.601	37.693
	1-Stearoyl-sn-glycerol 3-phosphocholine	(M+Na)+	546.363	168.199
	1,2-dioleoyl-sn-glycero-3-phosphatidylcholine	(M+Na)+	808.597	34.4075
	2-Acetylresorcinol	(M+CH3CN+H)+	194.08	327.699
	2-Amino-2-methyl-1,3-propanediol	(M+H-2H2O)+	70.0642	254.885
	2-Butoxyethanol	(M-H+2Na)+	163.071	349.175
	2-Hydroxyadenine	(M+H)+	152.055	229.731
	2-Methoxybenzoic acid	(M+CH3CN+H)+	194.08	346.518
	2'-Deoxyinosine	(M+H)+	253.094	214.056
	3-Hydroxy-L-kynurenine	(M+H-H2O)+	207.075	106.412
	3-ketosphinganine	(M+H)+	300.289	37.483
	3,3-Dimethylacrylic acid	(M+H)+	101.059	363.243
	3,4-Dimethoxycinnamic acid	M+	208.07	114.803
	3,4-Methylenedioxyamphetamine	(M+CH3CN+Na)+	243.112	60.646
	3'-O-methyladenosine	(M-2H+3Na)+	348.06	379.638
	4-acetamidobutanoate	(M+H)+	146.08	326.638
	4-Aminobutyric acid	(M+H)+	104.069	373.341
	4-Guanidinobutyric acid	(M+H)+	146.091	358.209
	4-Hexen-1-ol, (E)-	(M-H+2Na)+	145.058	366.682
	4-Hydroxybutanoic acid lactone	(M+H)+	87.0432	349.79
	5-Aminopentanoic acid	(M+H)+	118.086	386.307
	5-Hydroxyindoleacetate	(M+H)+	192.064	156.123
	5-L-Glutamyl-L-alanine	(M+H-H2O)+	201.086	406.68
	5-Methylcytosine	(M+H)+	126.065	189.106
	5,2'-O-dimethylcytidine	(M+H)+	272.122	131.174
	5'-Deoxyadenosine	(2M+K)+	541.154	358.695
	7-Oxocholesterol	(M+H)+	401.339	34.746
	Acetylcarnitine	(M+H)+	204.122	307.739
	Adenine	(M+H)+	136.061	159.003
	Adenosine	(M+H)+	268.103	255.635
	Adenosine 3'-monophosphate	(M+H)+	348.069	440.318
	Ala-Gln	(M+H)+	218.113	354.363
	Ala-Glu	(M+H)+	219.096	419.163
	Ala-Leu	(M+H)+	203.138	264.166
	Ala-Lys	(M+H)+	218.149	438.005
	Ala-Phe	(M+H)+	237.122	234.65
	Ala-Pro	(M+H)+	187.106	323.723
	Ala-Thr	(M+H)+	191.105	373.138
	Aldosterone	(M+H-H2O)+	343.195	318.756
	alpha-Linolenic acid	(M+NH4)+	296.257	82.8295
	Apigenin 7-glucoside	(M+H)+	433.111	119.377
	Arg-Ala	M+	245.149	326.975
	Arg-Gln	(M+H)+	303.176	436.191
	Arg-His	(M+H-2H2O)+	276.156	459.967
	Arg-Ile	(M+H)+	288.201	354.69
	Arg-Met	(M+H-H2O)+	288.155	402.015
	Arg-Ser	(M+H-H2O)+	244.138	423.696
	Arg-Val	(M+H)+	274.186	378.207
	Asp-Pro	(M+H)+	231.097	412.09
	Bestatin	(M+CH3CN+H)+	350.205	205.053
	Betaine	(M+H)+	118.085	357.446
	Cellobiose	(M+NH4)+	360.149	390.209
	Creatine	(M+H)+	132.079	257.365
	Creatinine	(M+H)+	114.065	168.991
	Cyclohexylamine	(M+CH3COO+2H)+	160.133	385.89
	Cyclopentolate	(M+H-H2O)+	274.174	243.818
	Cysteine-S-sulfate	(M+H)+	201.982	313.816
	Cytidine	(M+H)+	244.091	239.06
	Cytosine	(M+H)+	112.05	195.644
	D-(-)-Lyxose	(M+NH4)+	168.085	152.449
	D-4-Hydroxyphenylglycine	(M+H)+	168.064	99.5985
	D-Alanyl-D-alanine (D-Ala-D-Ala)	(M+H)+	161.09	323.27
	D-Mannose	(M+NH4)+	198.093	219.108
	D-Pipecolinic acid	(M+H)+	130.085	310.125
	D-Proline	(M+H)+	116.07	313.539
	Daidzein	(M+H)+	255.065	46.4805
	Deoxyadenosine	(M+H)+	252.108	140.825
	Deoxycytidine	(M+H)+	228.098	130.186
	Dihydroxyacetone phosphate	(M+NH4)+	188.035	224.755
	Dimethyl sulfone	(2M+K)+	226.987	336.522
	Dimethylaminopurine	(M+H)+	164.092	69.846
	Dimethylglycine	(M+H)+	104.069	69.814
	DL-3-Hydroxybutyric acid	(M+H-H2O)+	87.043	377.692
	DL-Indole-3-lactic acid	(M+H-H2O)+	188.069	258.537
	DL-Methionine sulfoxide	(M+H)+	166.051	371.42
	DL-Norvaline	(M+H)+	118.085	273.257
	EDTA	(M+NH4)+	310.127	131.411
	Equol	(M+H)+	243.102	27.37
	Gemcitabine	(M+H-2H2O)+	228.061	224.954
	Glu-Pro	(M+H-H2O)+	227.101	326.832
	Glutaraldehyde	(M+H-H2O)+	83.0483	386.735
	Glutathione disulfide	(M+H)+	613.157	497.537
	Gly-Arg	(M+H)+	232.139	447.163
	Gly-Ile	(M+H)+	189.122	288.07
	Gly-Lys	(M+H)+	204.133	458.93
	Gly-Pro	(M+H)+	173.091	366.943
	Gly-Thr	(M+H)+	177.085	328.465
	Gly-Val	(M+H)+	175.106	308.21
	Glycerol 3-phosphate	(M+CH3CN+H)+	214.046	221.791
	Glycerophosphocholine	M+	258.107	427.003
	Glycitein	(M+H)+	285.075	45.7885
	Glycochenodeoxycholate	(M+H)+	450.32	211.805
	Glycodeoxycholic acid	(M+H)+	450.325	114.877
	Glycylproline	(M+H)+	173.091	350.484
	Guanosine	(M+H)+	284.098	261.81
	Harmane	(M+H)+	183.09	103.911
	His-Asp	(M+H-H2O)+	253.091	326.3
	His-Gly	(M+H)+	213.094	430.21
	His-Ile	(M+H-H2O)+	251.148	145.641
	His-Pro	(M+H)+	253.127	373.736
	His-Thr	(M+H)+	257.123	350.557
	His-Val	(M+H)+	255.143	318.55
	Histamine	(M+H)+	112.086	370.372
	Hypoxanthine	(M+H)+	137.046	169.571
	Ile-Ala	(M+H)+	203.137	237.604
	Ile-Ala-Arg	(M+H)+	359.238	355.613
	Ile-Arg	(M+H)+	288.201	331.995
	Ile-Glu	(M+H)+	261.143	365.809
	Ile-Ile	(M+H)+	245.186	184.775
	Ile-Leu	(M+H)+	245.185	219.811
	Ile-Lys	M+	259.189	136.66
	Ile-Met	(M+H)+	263.144	111.546
	Ile-Phe	(M+H-H2O)+	261.154	443.869
	Ile-Pro	(M+H)+	229.154	246.112
	Ile-Ser	(M+CH3CN+H)+	260.159	61.809
	Ile-Thr	(M+CH3CN+H)+	274.175	262.093
	Ile-Val	(M+H)+	231.172	38.063
	Imidazole	(2M+H)+	137.081	455.994
	Imidazoleacetic acid	(M+H)+	127.049	329.108
	Indole-2-carboxylic acid	(M+H)+	162.054	80.5225
	Indoleacetic acid	(M+H)+	176.07	145.299
	Indoleacrylic acid	(M+H-H2O)+	170.059	207.882
	Jasmonic acid	(M+H)+	211.132	200.693
	L-Alanine	(M+H)+	90.0541	348.532
	L-Arginine	(M+H)+	175.118	528.539
	L-Aspartate	(M+H)+	134.044	414.533
	L-Carnitine	(M+H)+	162.111	386.724
	L-Citrulline	(M+H)+	176.101	397.516
	L-Glutamate	(M+H)+	148.059	405.07
	L-Histidine	(M+H)+	156.076	403.366
	L-Histidinol	(M+H)+	142.096	342.364
	L-Methionine	(M+H)+	150.057	290.866
	L-Norleucine	(M+CH3CN+H)+	173.132	276.495
	L-Palmitoylcarnitine	(M+H)+	400.341	172.256
	L-Pipecolic acid	(M+H)+	130.085	275.216
	L-Pyroglutamic acid	(M+NH4)+	147.075	382.766
	L-Serine	(M+H)+	106.049	390.824
	L-Threonine	(M+H)+	120.064	368.269
	L-Tyrosine	(M+H)+	182.079	230.043
	L-Valine	(M+H)+	118.085	309.087
	Lathosterol	(M+H-H2O)+	369.354	125.174
	Leu-Lys	(M+H)+	260.195	373.38
	Leu-Phe	(M+H)+	279.168	171.078
	Leu-Ser	(M+CH3CN+H)+	260.159	78.43
	Leu-Thr	(M+CH3CN+H)+	274.175	278.599
	Leu-Trp	(M+H)+	318.18	183.975
	Leu-Tyr	(M+CH3CN+H)+	336.19	219.943
	Linoleoyl ethanolamide	(M+H)+	324.288	36.7395
	Lys-Pro	(M+H)+	244.164	475.404
	Lys-Ser	(M+H-H2O)+	216.133	150.962
	Lys-Thr	(M+H)+	248.159	435.531
	Maltopentaose	(M+NH4)+	846.305	510.615
	MG(18:2(9Z,12Z)/0:0/0:0)[rac]	(M+H)+	355.283	36.065
	N-.alpha.-Acetyl-L-arginine	(M+H)+	217.128	370.274
	N-(omega)-Hydroxyarginine	(M+CH3CN+H)+	232.143	188.701
	N-Acetyl-D-glucosamine	(M+H)+	222.096	255.603
	N-Acetyl-D-lactosamine	(M+H)+	384.148	352.406
	N-Acetylcadaverine	(M+H)+	145.132	253.343
	N-Acetylmannosamine	(M+H-H2O)+	204.085	62.609
	N-Acetylneuraminic acid	(M+H)+	310.112	379.904
	N-Acetylputrescine	(M+H)+	131.117	320.976
	N-Oleoylethanolamine	(M+H)+	326.304	118.441
	N,N-dimethylhistidine	(M+H)+	184.106	142.826
	N,N-Dimethylsphingosine	(M+H)+	328.319	76.561
	N,N'-Diacetylchitobiose	(M+H)+	425.175	345.744
	N2-Acetyl-L-ornithine	(M-H+2K)+	251.022	203.605
	N6-Acetyl-L-lysine	(M+H)+	189.122	390.145
	N6-Methyladenine	(M+H)+	150.075	153.705
	N6-methyladenosine	(M+H)+	282.119	130.139
	N6,N6,N6-Trimethyl-L-lysine	(M+H)+	189.159	532.571
	NG,NG-dimethyl-L-arginine(ADMA)	M+	202.142	46.863
	Nicotinamide	(M+H)+	123.054	98.389
	Oxyquinoline	(M+H)+	146.059	222.706
	Palmitoyl ethanolamide	(M+H)+	300.288	117.691
	Pantothenol	(M+H)+	206.137	72.457
	Papaverine	(M+NH4)+	357.182	112.175
	PC(16:0/16:0)	(M+Na)+	756.555	35.426
	Phe-Ala	(M+H)+	237.122	329.417
	Phe-Arg	(M+H)+	322.186	312.72
	Phe-Gly	(M+H)+	223.106	154.696
	Phe-Phe	(M+H)+	313.153	153.116
	Phe-Pro	(M+H)+	263.138	239.399
	Phe-Ser	(M+CH3CN+H)+	294.152	145.936
	Phe-Val	(M+H)+	265.153	106.641
	Phenylethylamine	(M+H)+	122.095	165.367
	Phytosphingosine	(M+H)+	318.299	84.55
	Prilocaine	(M+H-H2O)+	203.152	147.279
	Pro-Ala	(M+NH4)+	204.134	332.493
	Pro-Arg	(M+H)+	272.17	455.84
	Pro-Gln	(M+H-H2O)+	226.117	212.652
	Pro-Glu	(M+CH3CN+H)+	286.143	315.052
	Pro-Ser	(M+H)+	203.101	326.038
	Pyridoxal (Vitamin B6)	(M+CH3CN+H)+	209.091	84.142
	Pyridoxamine (PM)	(M+H)+	169.096	321.362
	Pyridoxine	(M+H)+	170.08	147.514
	Pyrrolidine	(M+H)+	72.0801	271.525
	Quinaldic acid	(M+H)+	174.054	181.909
	Raffinose	(M+NH4)+	522.2	456.459
	Resorcinol	M+	110.034	170.474
	Riboflavin	(M+H)+	377.144	151.586
	S-Methyl-5'-thioadenosine	(M+H)+	298.096	96.609
	Sebacic acid	(M+CH3CN+H)+	244.154	181.879
	Ser-Arg	(M+H)+	262.146	366.29
	Ser-Leu	(M+H)+	219.133	279.32
	Ser-Lys	(M+H)+	234.143	438.919
	Ser-Pro	(M+H)+	203.102	354.767
	Ser-Thr	(M+H)+	207.097	340.96
	Ser-Val	(M+H)+	205.117	296.9
	Serotonin	(M+CH3COO+2H)+	237.121	210.992
	Sissotrin	(M+H)+	447.126	145.841
	Spermidine	(M+H)+	146.163	336.792
	Sphinganine	(M+H)+	302.304	149.156
	Sphingomyelin (d18:1/18:0)	(M+CH3CN+Na)+	794.602	118.653
	Sphingosine	(M+H)+	300.289	81.077
	Stachyose	(M+NH4)+	684.253	492.228
	Stearidonic Acid	(M+H)+	277.215	162.559
	Taurodeoxycholic acid	(M+NH4)+	517.327	144.359
	Tetrahydro-L-biopterin	(M+Na)+	264.108	167.498
	Thiamine	M+	265.11	346.959
	Thioetheramide-PC	(M+Na)+	758.569	142.713
	Thr-Ala	(M+H)+	191.101	318.659
	Thr-Arg	(M+H)+	276.165	407.521
	Thr-Glu	(M+H)+	249.107	410.315
	Thr-Leu	(M+H)+	233.148	252.672
	Thr-Pro	(M+H)+	217.116	349.166
	Thr-Ser	(M+NH4)+	224.127	359.549
	Thr-Thr	(M+H)+	221.112	323.796
	trans-Vaccenic acid	(M+NH4)+	300.289	208.542
	Triethanolamine	(M+CH3CN+Na)+	213.122	324.693
	Trigonelline	M+	138.053	291.855
	Trp-Phe	(M+H)+	352.162	138.077
	Tryptamine	(M+H)+	161.106	185.906
	Tyr-Ala	(M+H)+	253.118	62.345
	Tyr-Arg	(M+H)+	338.181	349.548
	Tyr-Ile	(M+H)+	295.163	208.532
	Tyr-Met	(M+H-H2O)+	295.114	101.335
	Tyramine	(M+H)+	138.09	211.594
	Urocanic acid	(M+H)+	139.049	293.821
	Val-Arg	(M+H)+	274.186	357.462
	Val-Ile	(M+H)+	231.17	200.171
	Val-Lys	(M+H)+	246.18	378.142
	Val-Met	(M+H-2H2O)+	213.108	271.406
	Val-Phe	(M+H)+	265.153	184.51
	Val-Pro	(M+H)+	215.137	264.869
	Val-Trp	(M+H)+	304.165	198.093
	Val-Tyr	(M+H)+	281.148	224.778
	Val-Val	(M+H)+	217.154	247.543
	Xylitol	(M+H-2H2O)+	117.055	185.508
Noted: Name indicates the Name of the metabolite; Adduct indicates the adduct ion information of compounds;m/z is mass charge ratio; rt (s) represents the retention time of the metabolite on the chromatography, also known as the peak time, in seconds.
