# Supplementary material for: Oral administration of live combined Bacillus subtilis and Enterococcus faecium alleviates colonic oxidative stress and inflammation in osteoarthritic rats by improving fecal microbiome metabolism and enhancing the colonic barrier
Source: Front Microbiol. 2022 Nov 10;13:1005842. doi: 10.3389/fmicb.2022.1005842 (PMC9686382; doi:10.3389/fmicb.2022.1005842)
Supplement: Supplementary file 1 [file Data_Sheet_1.ZIP › raw data/Immunofluorescence/Immunofluorescence raw data.xlsx]

## Sheet: Sheet1
group	NRF2 positive area(100%)
CON	14.93
CON	14.921
CON	14.92
OA	8.693
OA	8.683
OA	8.679
TREAT	22.056
TREAT	22.043
TREAT	22.038
