# Supplementary material for: Oral administration of live combined Bacillus subtilis and Enterococcus faecium alleviates colonic oxidative stress and inflammation in osteoarthritic rats by improving fecal microbiome metabolism and enhancing the colonic barrier
Source: Front Microbiol. 2022 Nov 10;13:1005842. doi: 10.3389/fmicb.2022.1005842 (PMC9686382; doi:10.3389/fmicb.2022.1005842)
Supplement: Supplementary file 1 [file Data_Sheet_1.ZIP › raw data/mRNA expression levels of MUC2/MUC2 raw data.xlsx]

## Sheet: Sheet1
group	MUC2
CON	0.999808
CON	1
CON	1.00021
OA	0.0758872
OA	0.0902456
OA	0.0960547
TREAT	0.219151
TREAT	0.432269
TREAT	0.384219
