# Supplementary material for: Oral administration of live combined Bacillus subtilis and Enterococcus faecium alleviates colonic oxidative stress and inflammation in osteoarthritic rats by improving fecal microbiome metabolism and enhancing the colonic barrier
Source: Front Microbiol. 2022 Nov 10;13:1005842. doi: 10.3389/fmicb.2022.1005842 (PMC9686382; doi:10.3389/fmicb.2022.1005842)
Supplement: Supplementary file 1 [file Data_Sheet_1.ZIP › raw data/ELISA raw data/ELISA raw data.xlsx]

## Sheet: CRP concentration
group	CRP ng/ml
CON	2672.75
CON	2738.93
CON	2731.56
CON	2505.09
CON	2563.17
OA	3226.57
OA	2724.2
OA	3341.5
OA	3211.31
OA	2746.31
TREAT	2000.92
TREAT	2154.98
TREAT	2432.86
TREAT	2346.71
TREAT	1903.89

## Sheet: D-LAC concentration
group	D-LAC umol/ml
CON	0.906592
CON	0.906592
CON	2.94421
CON	2.34621
CON	1.50459
OA	5.18116
OA	5.18116
OA	4.1402
OA	4.29524
OA	4.87108
TREAT	3.71939
TREAT	3.80798
TREAT	3.29858
TREAT	3.5865
TREAT	3.65294

## Sheet: DAO concentration
group	DAO ng/ml
CON	17.8522
CON	17.2809
CON	17.566
CON	17.3758
CON	17.0914
OA	25.7202
OA	23.1436
OA	24.7155
OA	27.8325
OA	24.681
TREAT	18.0435
TREAT	19.5905
TREAT	18.2033
TREAT	17.0598
TREAT	18.9747

## Sheet: IL-6 concentration
group	IL-6 pg/ml
CON	25.8152
CON	25.6139
CON	27.0404
CON	25.6139
CON	26.6287
OA	25.2138
OA	34.3086
OA	34.0752
OA	35.9656
OA	27.0404
TREAT	15.6547
TREAT	18.2367
TREAT	18.7443
TREAT	18.9151
TREAT	17.7365

## Sheet: IL-1ß concentration
group	IL-1ß pg/ml
CON	1.70405
CON	1.65005
CON	1.56266
CON	0.797928
CON	1.72231
OA	2.85248
OA	2.56024
OA	2.42119
OA	3.4093
OA	2.46701
TREAT	2.30892
TREAT	1.65005
TREAT	2.03233
TREAT	1.66792
TREAT	1.59722

## Sheet: GSH concentration
group	GSH mmol/L
CON	861.314
CON	724.413
CON	771.994
CON	675.553
CON	857.711
OA	365.077
OA	654.763
OA	495.704
OA	594.642
OA	685.982
TREAT	791.204
TREAT	759.952
TREAT	796.704
TREAT	800.406
TREAT	868.527

## Sheet: LPS concentration
group	LPS EU/L
CON	12.2293
CON	10.0198
CON	13.3623
CON	12.6049
CON	11.4845
OA	26.6187
OA	21.3966
OA	25.285
OA	25.7275
OA	20.5556
TREAT	15.6848
TREAT	17.6777
TREAT	18.8985
TREAT	24.8446
TREAT	14.9023

## Sheet: iNOS concentration
group	iNOS ng/ml
CON	20.7169
CON	14.8477
CON	17.7503
CON	19.6902
CON	19.0971
OA	21.0324
OA	21.7416
OA	22.0959
OA	21.5447
OA	21.7022
TREAT	20.8352
TREAT	20.9929
TREAT	20.2433
TREAT	20.559
TREAT	21.4265

## Sheet: MDA concentration
group	MDA nmol/L
CON	58.9722
CON	67.6251
CON	69.9148
CON	66.675
CON	70.4893
OA	82.5507
OA	99.0533
OA	83.539
OA	89.3172
OA	83.1434
TREAT	72.0255
TREAT	79.4038
TREAT	77.8393
TREAT	78.8164
TREAT	80.7776

## Sheet: SOD concentration
group	SOD pg/ml
CON	1785.58
CON	1777.46
CON	1712.39
CON	1752.04
CON	1604.79
OA	1245.92
OA	1349.64
OA	1238.38
OA	1314.1
OA	1301.44
TREAT	1712.39
TREAT	1752.04
TREAT	1604.79
TREAT	1526.77
TREAT	1531.95
