# Supplementary material for: Oral administration of live combined Bacillus subtilis and Enterococcus faecium alleviates colonic oxidative stress and inflammation in osteoarthritic rats by improving fecal microbiome metabolism and enhancing the colonic barrier
Source: Front Microbiol. 2022 Nov 10;13:1005842. doi: 10.3389/fmicb.2022.1005842 (PMC9686382; doi:10.3389/fmicb.2022.1005842)
Supplement: Supplementary file 1 [file Data_Sheet_1.ZIP › raw data/Immunohistochemistry/Immunohistochemistry raw data.xlsx]

## Sheet: Occludin
group	Occludin positive area (100%)
CON	34.539
CON	33.803
CON	33.103
OA	26.536
OA	27.466
OA	26.998
TREAT	34.834
TREAT	34.223
TREAT	35.449

## Sheet: ZO-1
group	ZO-1 positive area (100%)
CON	32.035
CON	31.113
CON	32.977
OA	29.827
OA	29.292
OA	30.377
TREAT	33.419
TREAT	31.368
TREAT	32.378
