# Supplementary material for: Oral administration of live combined Bacillus subtilis and Enterococcus faecium alleviates colonic oxidative stress and inflammation in osteoarthritic rats by improving fecal microbiome metabolism and enhancing the colonic barrier
Source: Front Microbiol. 2022 Nov 10;13:1005842. doi: 10.3389/fmicb.2022.1005842 (PMC9686382; doi:10.3389/fmicb.2022.1005842)
Supplement: Supplementary file 1 [file Data_Sheet_1.ZIP › raw data/western blot/Gpx4/Gpx4.xlsx]

## Sheet: Sheet1
group	Gpx4	β-actin	relative expression
CON	16013.2	14750.7	1.08559
CON	17623.8	16310.6	1.08051
CON	17797.6	17587.2	1.01196
OA	11092.1	15183.8	0.730526
OA	12272.6	17360.3	0.706934
OA	12366.5	16800.9	0.736063
TREAT	13750.3	15397.4	0.893026
TREAT	13815	15951.1	0.866088
TREAT	13894.4	16706.1	0.831696
