# Supplementary material for: Oral administration of live combined Bacillus subtilis and Enterococcus faecium alleviates colonic oxidative stress and inflammation in osteoarthritic rats by improving fecal microbiome metabolism and enhancing the colonic barrier
Source: Front Microbiol. 2022 Nov 10;13:1005842. doi: 10.3389/fmicb.2022.1005842 (PMC9686382; doi:10.3389/fmicb.2022.1005842)
Supplement: Supplementary file 1 [file Data_Sheet_1.ZIP › raw data/western blot/Bax/Bax.xlsx]

## Sheet: Sheet1
group	Bax	β-actin	relative expression
CON	4828.88	14750.7	0.327367
CON	16512.1	16310.6	1.01236
CON	2854.35	17587.2	0.162297
OA	21026.3	15183.8	1.38479
OA	26324.4	17360.3	1.51636
OA	22652	16800.9	1.34826
TREAT	3095.69	15397.4	0.201053
TREAT	1348.23	15951.1	0.0845231
TREAT	4288.57	16706.1	0.256707
