# Supplementary material for: Oral administration of live combined Bacillus subtilis and Enterococcus faecium alleviates colonic oxidative stress and inflammation in osteoarthritic rats by improving fecal microbiome metabolism and enhancing the colonic barrier
Source: Front Microbiol. 2022 Nov 10;13:1005842. doi: 10.3389/fmicb.2022.1005842 (PMC9686382; doi:10.3389/fmicb.2022.1005842)
Supplement: Supplementary file 1 [file Data_Sheet_1.ZIP › raw data/western blot/HO-1/HO-1.xlsx]

## Sheet: Sheet1
group	HO-1	β-actin	relative expression
CON	17617.2	14750.7	1.19433
CON	23907.7	16310.6	1.46578
CON	20834.3	17587.2	1.18463
OA	16192.7	15183.8	1.06645
OA	17314.3	17360.3	0.997349
OA	16459.5	16800.9	0.979682
TREAT	20456.3	15397.4	1.32856
TREAT	21089.9	15951.1	1.32216
TREAT	20095.5	16706.1	1.20289
