# Supplementary material for: Oral administration of live combined Bacillus subtilis and Enterococcus faecium alleviates colonic oxidative stress and inflammation in osteoarthritic rats by improving fecal microbiome metabolism and enhancing the colonic barrier
Source: Front Microbiol. 2022 Nov 10;13:1005842. doi: 10.3389/fmicb.2022.1005842 (PMC9686382; doi:10.3389/fmicb.2022.1005842)
Supplement: Supplementary file 1 [file Data_Sheet_1.ZIP › raw data/western blot/Keap1/Keap1.xlsx]

## Sheet: Sheet1
group	Keap1	β-actin	relative expression
CON	1094.06	14750.7	0.0741699
CON	1000.08	16310.6	0.0613146
CON	3238.71	17587.2	0.184152
OA	22570.1	15183.8	1.48646
OA	33877.9	17360.3	1.95146
OA	39747.2	16800.9	2.36578
TREAT	128.72	15397.4	0.00835987
TREAT	1384.83	15951.1	0.0868171
TREAT	4164.21	16706.1	0.249263
