# Supplementary material for: Oral administration of live combined Bacillus subtilis and Enterococcus faecium alleviates colonic oxidative stress and inflammation in osteoarthritic rats by improving fecal microbiome metabolism and enhancing the colonic barrier
Source: Front Microbiol. 2022 Nov 10;13:1005842. doi: 10.3389/fmicb.2022.1005842 (PMC9686382; doi:10.3389/fmicb.2022.1005842)
Supplement: Supplementary file 1 [file Data_Sheet_1.ZIP › raw data/western blot/Nrf2/Nrf2.xlsx]

## Sheet: Sheet1
group	Nrf2	β-actin	relative expression
CON	18698.8	14750.7	1.26766
CON	16280.4	16310.6	0.998147
CON	18297.3	17587.2	1.04038
OA	10401.7	15183.8	0.685055
OA	8339.12	17360.3	0.480356
OA	14811.1	16800.9	0.881568
TREAT	22107.2	15397.4	1.43578
TREAT	20171	15951.1	1.26455
TREAT	20825.7	16706.1	1.2466
