# Supplementary material for: Oral administration of live combined Bacillus subtilis and Enterococcus faecium alleviates colonic oxidative stress and inflammation in osteoarthritic rats by improving fecal microbiome metabolism and enhancing the colonic barrier
Source: Front Microbiol. 2022 Nov 10;13:1005842. doi: 10.3389/fmicb.2022.1005842 (PMC9686382; doi:10.3389/fmicb.2022.1005842)
Supplement: Supplementary file 1 [file Data_Sheet_1.ZIP › raw data/western blot/├ƒ-actin/├ƒ-actin.xlsx]

## Sheet: β-actin 
group	β-actin
CON	14750.7
CON	16310.6
CON	17587.2
OA	15183.8
OA	17360.3
OA	16800.9
TREAT	15397.4
TREAT	15951.1
TREAT	16706.1
